# Supplementary material for: Glucocorticoid Receptor Isoforms in Breast Cancer Raise Implications for Personalised Supportive Therapies
Source: Int J Mol Sci. 2024 Nov 3;25(21):11813. doi: 10.3390/ijms252111813 (PMC11546579; doi:10.3390/ijms252111813)
Supplement: Supplementary file 1 [file ijms-25-11813-s001.zip]

Archive with 1 entries (1 files):
- ijms-3232238-supplementary.pdf
